# Supplementary material for: High virulence does not necessarily impede viral adaptation to a new host: a case study using a plant RNA virus
Source: BMC Evol Biol. 2017 Jan 19;17:25. doi: 10.1186/s12862-017-0881-7 (PMC5248479; doi:10.1186/s12862-017-0881-7)
Supplement: Additional file 2: Table S1. — Mutations detected in the N. bentiamiana lineages as compared to the ancestral lineage. Table S2. Mutations detected in the D. stramonium lineages as compared to the ancestral lineage. Table S3. Mutations detected in the N. tabacum lineages as compared to the ancestral lineage. (XLS 149 kb) [file 12862_2017_881_MOESM2_ESM.xls]

## Sheet: Table_S1
Table S1. Mutations detected in the Nicotiana bentiamiana lineages as compared to the ancestral lineage
POS: 1-based position on ancestral sequence, REF: reference sequence at POS involved in the variant, ALT: alternative sequence at POS, FREQ: frequency of the alternative sequence, LOC: gene location in genome, REF_AA: reference amino acid at POS involved in the variant, ALT_AA: alternative amino acid at POS.
POS	REF	ALT	ancestral FREQ	6WP5L1 FREQ	6WP5L2 FREQ	6WP5L3 FREQ	6WP5L4 FREQ	6WP5L5 FREQ	6WP5L6 FREQ	LOC	POS_codon	POS_AA	REF_codon	ALT_codon	REF_AA	ALT_AA
96	A	G			0.0126858					5'UTR	NA	NA	NA	NA	NA	NA
109	T	C						0.757834		5'UTR	NA	NA	NA	NA	NA	NA
208	A	G				0.011926				P1	1	22	ATG	GTG	M	V
219	T	C		0.0134683						P1	3	25	GTT	GTC	V	V
242	C	T		0.0157653						P1	2	33	GCG	GTG	A	V
255	T	C				0.0131846				P1	3	37	ATT	ATC	I	I
306	C	T					0.0148054			P1	3	54	ATC	ATT	I	I
396	T	A					0.0961367			P1	3	84	CTT	CTA	L	L
441	G	A						0.0217001		P1	3	99	GTG	GTA	V	V
447	C	T							0.0114584	P1	3	101	AAC	AAT	N	N
459	G	A		0.0252152						P1	3	105	AGG	AGA	R	R
591	T	A				0.0561833				P1	3	149	CTT	CTA	L	L
738	G	A			0.0140365					P1	3	198	AGG	AGA	R	R
759	G	A				0.0106545				P1	3	205	TCG	TCA	S	S
768	G	A			0.0229195					P1	3	208	TTG	TTA	L	L
823	G	A					0.0410415			P1	1	227	GAC	AAC	D	N
852	C	T						0.0264692		P1	3	236	GAC	GAT	D	D
885	T	C						0.173703		P1	3	247	GAT	GAC	D	D
930	A	G							0.135092	P1	3	262	CAA	CAG	Q	Q
939	C	T			0.0337106					P1	3	265	TAC	TAT	Y	Y
960	A	T					0.0202951			P1	3	272	CGA	CGT	R	R
1039	C	T				0.0133759				P1	1	299	CAC	TAC	H	Y
1095	C	T						0.0127544		eGFP	3	13	ACC	ACT	T	T
1104	G	A					0.0221318			eGFP	3	16	GTG	GTA	V	V
1137	C	T				0.0320585				eGFP	3	27	AAC	AAT	N	N
1159	G	A				0.0483956				eGFP	1	35	GGC	AGC	G	S
1187	G	A							0.340829	eGFP	2	44	GGC	GAC	G	D
1287	C	A					0.0168307			eGFP	3	77	CGC	CGA	R	R
1311	C	A					0.0231665			eGFP	3	85	CAC	CAA	H	Q
1332	G	A				0.176318				eGFP	3	92	ATG	ATA	M	I
1398	C	T			0.775881					eGFP	3	114	GCC	GCT	A	A
1405	A	C							0.0111041	eGFP	1	117	AAG	CAG	K	Q
1453	G	A						0.0101096		eGFP	1	133	GAC	AAC	D	N
1485	C	T						0.161793		eGFP	3	143	CAC	CAT	H	H
1556	T	G	0.0135243			0.0105238				eGFP	2	167	GTG	GGG	V	G
1556	T	C					0.0366519			eGFP	2	167	GTG	GCG	V	A
1572	C	T			0.0115637					eGFP	3	172	CGC	CGT	R	R
1625	C	A			0.0111556					eGFP	2	190	ACC	AAC	T	N
1645	G	A							0.0179015	eGFP	1	197	GTG	ATG	V	M
1646	T	C		0.214279						eGFP	2	197	GTG	GCG	V	A
1648	C	T						0.0407652		eGFP	1	198	CTG	TTG	L	L
1660	A	G							0.0121554	eGFP	1	202	AAC	GAC	N	D
1663	C	T			0.0120751					eGFP	1	203	CAC	TAC	H	Y
1691	G	A					0.0111499			eGFP	2	212	AGC	AAC	S	N
1745	C	T						0.097066		eGFP	2	230	GCC	GTC	A	V
1748	C	T			0.0719678					eGFP	2	231	GCC	GTC	A	V
1776	G	T							0.0126512	eGFP	3	240	CTG	CTT	L	L
1779	C	T							0.0200054	eGFP	3	241	TAC	TAT	Y	Y
1799	G	A						0.185866		eGFP	2	248	GGA	GAA	G	E
1836	T	G			0.105762	0.0929616	0.093679	0.105283	0.107796	HC-Pro	3	6	TCT	TCG	S	S
1856	A	G							0.0354793	HC-Pro	2	13	TAC	TGC	Y	C
1917	A	G				0.0150877				HC-Pro	3	33	GTA	GTG	V	V
1932	C	T				0.0102027				HC-Pro	3	38	TGC	TGT	C	C
2068	G	A			0.0108596					HC-Pro	1	84	GCA	ACA	A	T
2235	C	T				0.0498038				HC-Pro	3	139	AGC	AGT	S	S
2261	T	A					0.0139487			HC-Pro	2	148	CTA	CAA	L	Q
2271	C	T					0.0202511			HC-Pro	3	151	GCC	GCT	A	A
2357	G	A						0.0459906		HC-Pro	2	180	GGT	GAT	G	D
2388	C	T			0.0249259					HC-Pro	3	190	GCC	GCT	A	A
2402	C	T						0.0104706		HC-Pro	2	195	GCA	GTA	A	V
2612	A	G		0.0807869						HC-Pro	2	265	CAA	CGA	Q	R
2677	G	A				0.0610706				HC-Pro	1	287	GGT	AGT	G	S
2736	G	A		0.011842						HC-Pro	3	306	TCG	TCA	S	S
2775	C	T						0.190503		HC-Pro	3	319	GGC	GGT	G	G
2922	T	C						0.0366171		HC-Pro	3	368	TTT	TTC	F	F
2928	G	A	0.0318579							HC-Pro	3	370	AGG	AGA	R	R
3016	G	A			0.0102914					HC-Pro	1	400	GTC	ATC	V	I
3209	A	G		0.116589						P3	2	5	GAT	GGT	D	G
3210	T	A				0.0176112				P3	3	5	GAT	GAA	D	E
3313	A	G				0.0108388				P3	1	40	ATA	GTA	I	V
3390	T	A		0.0704215						P3	3	65	AAT	AAA	N	K
3394	A	G			0.0103437					P3	1	67	ATG	GTG	M	V
3516	G	T				0.0351572				P3	3	107	CTG	CTT	L	L
3642	G	A				0.0194213				P3	3	149	GTG	GTA	V	V
3774	G	A				0.0115068				P3	3	193	ATG	ATA	M	I
3775	A	G							0.0423372	P3	1	194	AAA	GAA	K	E
3797	G	A		0.664262		0.0476022	0.29128			P3	2	201	GGA	GAA	G	E
3803	T	C						0.880769	0.656317	P3	2	203	ATA	ACA	I	T
3823	C	T						0.062106		P3	1	210	CTT	TTT	L	F
3846	C	T					0.0132838			P3	3	217	CTC	CTT	L	L
3872	T	C				0.0642337				P3	2	226	GTA	GCA	V	A
3900	A	T				0.131619				P3	3	235	GTA	GTT	V	V
3922	G	A			0.0226896		0.0202697			P3	1	243	GGG	AGG	G	R
3939	C	A					0.0160659			P3	3	248	ATC	ATA	I	I
4012	T	G					0.0890544			P3	1	273	TTT	GTT	F	V
4059	T	A					0.0173551			P3	3	288	GCT	GCA	A	A
4149	T	C						0.0170382		P3	3	318	TCT	TCC	S	S
4192	G	A			0.0294944					P3	1	333	GAG	AAG	E	K
4251	G	A				0.0218916				6K1	3	5	GAG	GAA	E	E
4282	A	G		0.0229423						6K1	1	16	ATC	GTC	I	V
4378	G	A							0.0104377	6K1	1	48	GAG	AAG	E	K
4379	A	G							0.0120561	6K1	2	48	GAG	GGG	E	G
4380	G	T			0.0927113	0.0490965			0.0120161	6K1	3	48	GAG	GAT	E	D
4380	G	C						0.0221296		6K1	3	48	GAG	GAC	E	D
4384	A	G				0.010058		0.039634		6K1	1	50	ATC	GTC	I	V
4387	T	C		0.0127816			0.0123081	0.0105845	0.0156549	6K1	1	51	TAC	CAC	Y	H
4388	A	T						0.0373964		6K1	2	51	TAC	TTC	Y	F
4389	C	T						0.0379829		6K1	3	51	TAC	TAT	Y	Y
4391	C	T		0.0586854	0.122223	0.13761	0.105894	0.0404913	0.129445	6K1	2	52	ACG	ATG	T	M
4397	G	A		0.0157412	0.0121138	0.0194147	0.0132101	0.016327	0.0138552	CI	2	1	AGT	AAT	S	N
4411	G	A							0.0301847	CI	1	6	GTT	ATT	V	I
4491	C	T			0.0121676					CI	3	32	GTC	GTT	V	V
4903	G	A			0.0141455					CI	1	170	GTC	ATC	V	I
4986	A	G			0.0639785					CI	3	197	AAA	AAG	K	K
4989	C	T		0.0182498						CI	3	198	GTC	GTT	V	V
5052	A	G			0.117885					CI	3	219	AAA	AAG	K	K
5112	C	T							0.0290647	CI	3	239	GCC	GCT	A	A
5133	T	C							0.0384893	CI	3	246	TGT	TGC	C	C
5209	T	C				0.0312859				CI	1	272	TAC	CAC	Y	H
5361	G	A		0.0512834						CI	3	322	GGG	GGA	G	G
5819	A	G				0.0191629				CI	2	475	TAT	TGT	Y	C
5848	G	A			0.0100305					CI	1	485	GCT	ACT	A	T
5943	T	C			0.0124247					CI	3	516	GGT	GGC	G	G
6072	T	C		0.0159878						CI	3	559	CAT	CAC	H	H
6111	T	C							0.0874804	CI	3	572	AAT	AAC	N	N
6253	A	G					0.100778			CI	1	620	ATC	GTC	I	V
6278	A	G						0.0124429		CI	2	628	GAA	GGA	E	G
6286	T	C		0.0203033	0.0418914	0.130818	0.0302224	0.0130137	0.0264724	CI	1	631	TAT	CAT	Y	H
6287	A	G		0.0124235		0.0166988				CI	2	631	TAT	TGT	Y	C
6321	G	A					0.100896			6K2	3	9	CTG	CTA	L	L
6438	A	G					0.0123102			6K2	3	48	GAA	GAG	E	E
6474	C	T			0.019802					VPg	3	7	CAC	CAT	H	H
6547	C	T						0.0134185		VPg	1	32	CAT	TAT	H	Y
6621	G	A				0.0452403				VPg	3	56	CGG	CGA	R	R
6697	A	G				0.0267209				VPg	1	82	ACT	GCT	T	A
6747	T	C						0.0116745		VPg	3	98	TTT	TTC	F	F
6771	A	T		0.200767	0.0264923		0.171621	0.0486505		VPg	3	106	TTA	TTT	L	F
6776	A	G			0.745816			0.533199		VPg	2	108	GAC	GGC	D	G
6782	A	G							0.92452	VPg	2	110	GAG	GGG	E	G
6786	A	G		0.227181		0.330561				VPg	3	111	ATA	ATG	I	M
6796	A	G		0.0440526						VPg	1	115	AGT	GGT	S	G
6803	G	A			0.0137435					VPg	2	117	AGC	AAC	S	N
6808	C	A		0.288556						VPg	1	119	CAC	AAC	H	N
6882	G	A						0.0123421		VPg	3	143	TCG	TCA	S	S
6900	G	A							0.0705205	VPg	3	149	GAG	GAA	E	E
6923	T	A		0.0194912						VPg	2	157	TTT	TAT	F	Y
7092	T	C	0.399213							NIa-Pro	3	25	TCT	TCC	S	S
7119	T	A				0.0104449				NIa-Pro	3	34	GGT	GGA	G	G
7183	T	C							0.0310108	NIa-Pro	1	56	TTG	CTG	L	L
7229	C	A				0.0156923				NIa-Pro	2	71	ACT	AAT	T	N
7257	G	A					0.0435356			NIa-Pro	3	80	AGG	AGA	R	R
7299	T	C			0.0138622					NIa-Pro	3	94	TTT	TTC	F	F
7370	C	T				0.0100916				NIa-Pro	2	118	ACT	ATT	T	I
7479	A	C	0.395233							NIa-Pro	3	154	CCA	CCC	P	P
7572	C	T							0.0117668	NIa-Pro	3	185	AAC	AAT	N	N
7644	A	T					0.0913693			NIa-Pro	3	209	GTA	GTT	V	V
7751	A	G			0.0389159					NIb	2	3	AAG	AGG	K	R
7860	G	A			0.995932					NIb	3	39	GAG	GAA	E	E
8201	A	G						0.0232781		NIb	2	153	AAA	AGA	K	R
8229	A	G				0.0144631				NIb	3	162	GGA	GGG	G	G
8253	A	C	0.417724							NIb	3	170	TCA	TCC	S	S
8405	C	G	0.0175586	0.0104064	0.0105337	0.0139441		0.0134906	0.0120285	NIb	2	221	ACA	AGA	T	R
8457	A	G							0.315449	NIb	3	238	TTA	TTG	L	L
8673	C	T						0.0120386		NIb	3	310	AGC	AGT	S	S
8694	G	A							0.0252057	NIb	3	317	GTG	GTA	V	V
8909	G	T	0.109167	0.0417324		0.035027	0.0263757	0.0339262	0.0337554	NIb	2	389	TGG	TTG	W	L
8925	G	A				0.0295894				NIb	3	394	AGG	AGA	R	R
8959	C	T				0.0404988				NIb	1	406	CTA	TTA	L	L
9063	T	C			0.0627757					NIb	3	440	TAT	TAC	Y	Y
9073	G	A					0.0430577			NIb	1	444	GTT	ATT	V	I
9249	T	A						0.0178305		NIb	3	502	GAT	GAA	D	E
9250	A	G			0.0145422					NIb	1	503	ATT	GTT	I	V
9265	A	G				0.0241627				NIb	1	508	AAT	GAT	N	D
9306	C	T							0.0193555	CP	3	9	GAC	GAT	D	D
9411	A	C				0.113988				CP	3	44	ATA	ATC	I	I
9432	T	C		0.0150241		0.0162499				CP	3	51	CTT	CTC	L	L
9450	G	A			0.73879					CP	3	57	AGG	AGA	R	R
9464	T	C		0.0358651						CP	2	62	GTA	GCA	V	A
9474	T	C				0.0134489				CP	3	65	AAT	AAC	N	N
9837	C	T				0.0695376				CP	3	186	AAC	AAT	N	N
10162	G	A					0.0174953			3'UTR	NA	NA	NA	NA	NA	NA

## Sheet: Table_S2
Table S2. Mutations detected in the Datura stramonium lineages as compared to the ancestral lineage
POS: 1-based position on ancestral sequence, REF: reference sequence at POS involved in the variant, ALT: alternative sequence at POS, FREQ: frequency of the alternative sequence, LOC: gene location in genome, REF_AA: reference amino acid at POS involved in the variant, ALT_AA: alternative amino acid at POS.
POS	REF	ALT	ancestral FREQ	9WP3L1 FREQ	9WP3L2 FREQ	9WP3L3 FREQ	9WP3L4 FREQ	9WP3L5 FREQ	9WP3L6 FREQ	9WP3L7 FREQ	9WP3L8 FREQ	9WP3L9 FREQ	9WP3L10 FREQ	LOC	POS_codon	POS_AA	REF_codon	ALT_codon	REF_AA	ALT_AA
78	A	G					0.0883013							5'UTR	NA	NA	NA	NA	NA	NA
81	T	C									0.0155373			5'UTR	NA	NA	NA	NA	NA	NA
92	T	A							0.0104571					5'UTR	NA	NA	NA	NA	NA	NA
123	T	C								0.0122003				5'UTR	NA	NA	NA	NA	NA	NA
130	T	C										0.0534983		5'UTR	NA	NA	NA	NA	NA	NA
153	C	T											0.0266169	P1	3	3	CTC	CTT	L	L
208	A	T						0.0371334						P1	1	22	ATG	TTG	M	L
208	A	G								0.0102891				P1	1	22	ATG	GTG	M	V
318	C	T			0.0790611									P1	3	58	GAC	GAT	D	D
417	T	C											0.0208988	P1	3	91	CAT	CAC	H	H
426	A	C			0.0779033									P1	3	94	AGA	AGC	R	S
470	T	C										0.129476		P1	2	109	GTG	GCG	V	A
509	A	G									0.118079			P1	2	122	AAG	AGG	K	R
536	A	G								0.0264992				P1	2	131	AAG	AGG	K	R
546	C	T										0.142726		P1	3	134	ACC	ACT	T	T
548	C	T				0.0110978								P1	2	135	ACA	ATA	T	I
556	G	A							0.0138494					P1	1	138	GTG	ATG	V	M
590	T	C								0.0340708				P1	2	149	CTT	CCT	L	P
601	A	T						0.027235						P1	1	153	AGT	TGT	S	C
614	G	T		0.19362										P1	2	157	CGT	CTT	R	L
640	G	A					0.224659							P1	1	166	GCC	ACC	A	T
719	A	G										0.0548506		P1	2	192	AAG	AGG	K	R
726	C	T					0.251964							P1	3	194	AGC	AGT	S	S
772	G	A					0.259707							P1	1	210	GCA	ACA	A	T
798	G	A					0.265052							P1	3	218	GAG	GAA	E	E
867	T	C					0.0185802							P1	3	241	TTT	TTC	F	F
872	A	G										0.0675819		P1	2	243	AAT	AGT	N	S
883	G	A										0.0618854		P1	1	247	GAT	AAT	D	N
946	G	A											0.0207798	P1	1	268	GCG	ACG	A	T
957	T	C		0.110336										P1	3	271	TAT	TAC	Y	Y
1019	A	G		0.0670212										P1	2	292	AAG	AGG	K	R
1039	C	T						0.0347211						P1	1	299	CAC	TAC	H	Y
1080	C	T										0.0122888		eGFP	3	8	GGC	GGT	G	G
1115	T	C								0.0645972				eGFP	2	20	GTC	GCC	V	A
1125	C	T								0.0278945				eGFP	3	23	GAC	GAT	D	D
1152	C	T					0.0289239							eGFP	3	32	AGC	AGT	S	S
1173	C	T			0.0130122									eGFP	3	39	GGC	GGT	G	G
1175	A	G											0.0139089	eGFP	2	40	GAT	GGT	D	G
1188	C	T						0.285266						eGFP	3	44	GGC	GGT	G	G
1190	A	T			0.0117006									eGFP	2	45	AAG	ATG	K	M
1194	G	A						0.0451327						eGFP	3	46	CTG	CTA	L	L
1245	C	T					0.0215327							eGFP	3	63	ACC	ACT	T	T
1280	T	C											0.0107608	eGFP	2	75	TTC	TCC	F	S
1289	A	G								0.0148991				eGFP	2	78	TAC	TGC	Y	C
1314	C	T							0.0225075					eGFP	3	86	GAC	GAT	D	D
1316	T	C					0.0361641							eGFP	2	87	TTC	TCC	F	S
1332	G	A		0.139427										eGFP	3	92	ATG	ATA	M	I
1426	G	A											0.038675	eGFP	1	124	GTG	ATG	V	M
1443	G	A											0.0385618	eGFP	3	129	CTG	CTA	L	L
1459	A	G										0.02108		eGFP	1	135	AAG	GAG	K	E
1463	A	C										0.0158498		eGFP	2	136	GAG	GCG	E	A
1500	C	A										0.0181487		eGFP	3	148	AAC	AAA	N	K
1522	A	G							0.0129241					eGFP	1	156	ATC	GTC	I	V
1528	G	A						0.222886						eGFP	1	158	GCC	ACC	A	T
1556	T	G	0.0135243		0.0108631	0.0105331	0.0101857			0.015989		0.0105225	0.0127195	eGFP	2	167	GTG	GGG	V	G
1568	T	C					0.0138659							eGFP	2	171	ATC	ACC	I	T
1654	C	T				0.0103499								eGFP	1	200	CCC	TCC	P	S
1668	C	T											0.0203346	eGFP	3	204	TAC	TAT	Y	Y
1669	C	T							0.0397825					eGFP	1	205	CTG	TTG	L	L
1716	T	C											0.0107044	eGFP	3	220	GAT	GAC	D	D
1728	G	A											0.0131949	eGFP	3	224	CTG	CTA	L	L
1770	C	T			0.196817									eGFP	3	238	GAC	GAT	D	D
1782	G	A						0.01113						eGFP	3	242	AAG	AAA	K	K
1789	G	A			0.0135782									eGFP	1	245	GAC	AAC	D	N
1798	G	A				0.0430271						0.0215408		eGFP	1	248	GGA	AGA	G	R
1802	A	G										0.0129094		eGFP	2	249	GAA	GGA	E	G
1803	A	G										0.459204		eGFP	3	249	GAA	GAG	E	E
1805	A	G			0.0352895									eGFP	2	250	AAC	AGC	N	S
1808	T	C				0.0101191								eGFP	2	251	TTG	TCG	L	S
1810	T	C											0.124867	eGFP	1	252	TAC	CAC	Y	H
1811	A	G		0.523289								0.283697		eGFP	2	252	TAC	TGC	Y	C
1818	A	C			0.306609									eGFP	3	254	CAA	CAC	Q	H
1821	C	T				0.0196719								HC-Pro	3	1	AGC	AGT	S	S
1836	T	G										0.0889766		HC-Pro	3	6	TCT	TCG	S	S
1852	C	A		0.134044						0.0200782				HC-Pro	1	12	CCA	ACA	P	T
1881	A	G									0.0729614			HC-Pro	3	21	AGA	AGG	R	R
1887	T	C					0.0341992							HC-Pro	3	23	GAT	GAC	D	D
1915	G	A					0.0118422	0.0189824						HC-Pro	1	33	GTA	ATA	V	I
1917	A	G										0.0169687		HC-Pro	3	33	GTA	GTG	V	V
1991	A	G				0.0119515								HC-Pro	2	58	AAA	AGA	K	R
1995	T	G				0.0245424								HC-Pro	3	59	CGT	CGG	R	R
2033	C	T		0.157348										HC-Pro	2	72	TCG	TTG	S	L
2054	A	G				0.0213321								HC-Pro	2	79	CAA	CGA	Q	R
2130	G	T		0.0163717			0.255196							HC-Pro	3	104	TTG	TTT	L	F
2163	A	G					0.0161079							HC-Pro	3	115	ACA	ACG	T	T
2202	A	G				0.0136608						0.100829		HC-Pro	3	128	AAA	AAG	K	K
2389	C	T											0.0222923	HC-Pro	1	191	CAT	TAT	H	Y
2415	T	C									0.305645			HC-Pro	3	199	GAT	GAC	D	D
2427	T	C					0.243382							HC-Pro	3	203	GAT	GAC	D	D
2462	C	T		0.0489174										HC-Pro	2	215	GCA	GTA	A	V
2481	T	C								0.0735149				HC-Pro	3	221	CTT	CTC	L	L
2482	A	G			0.0103197									HC-Pro	1	222	AAA	GAA	K	E
2513	A	G										0.517644		HC-Pro	2	232	GAA	GGA	E	G
2525	A	G										0.0176784		HC-Pro	2	236	AAG	AGG	K	R
2685	C	T		0.0233831										HC-Pro	3	289	TAC	TAT	Y	Y
2697	T	C											0.010809	HC-Pro	3	293	TGT	TGC	C	C
2822	A	G					0.240172							HC-Pro	2	335	GAG	GGG	E	G
2904	A	G								0.10078				HC-Pro	3	362	GCA	GCG	A	A
2928	G	A	0.0318579										0.0174831	HC-Pro	3	370	AGG	AGA	R	R
2973	T	C									0.0175042			HC-Pro	3	385	GAT	GAC	D	D
2976	T	C		0.0208628										HC-Pro	3	386	GTT	GTC	V	V
3004	C	A		0.0268149										HC-Pro	1	396	CTT	ATT	L	I
3045	G	A									0.0536581			HC-Pro	3	409	TTG	TTA	L	L
3108	C	T								0.0272944				HC-Pro	3	430	TAC	TAT	Y	Y
3237	G	A										0.0154692		P3	3	14	ATG	ATA	M	I
3240	G	A											0.0103179	P3	3	15	TTG	TTA	L	L
3276	G	A											0.0400741	P3	3	27	CAG	CAA	Q	Q
3360	T	C									0.0156805			P3	3	55	TTT	TTC	F	F
3426	A	G											0.0114455	P3	3	77	TCA	TCG	S	S
3668	T	C							0.0219723					P3	2	158	GTA	GCA	V	A
3687	A	G			0.0741384									P3	3	164	GCA	GCG	A	A
3761	A	G		0.101709										P3	2	189	AAG	AGG	K	R
3808	T	A								0.0138078				P3	1	205	TTG	ATG	L	M
4026	C	T				0.0121181								P3	3	277	TGC	TGT	C	C
4041	C	T								0.0757492				P3	3	282	CAC	CAT	H	H
4078	A	G					0.123236							P3	1	295	AGC	GGC	S	G
4149	T	A				0.0105506								P3	3	318	TCT	TCA	S	S
4305	T	C			0.0295354									6K1	3	23	TTT	TTC	F	F
4461	T	C		0.0225305										CI	3	22	GAT	GAC	D	D
4477	A	G										0.0120268		CI	1	28	AGC	GGC	S	G
4484	C	T											0.0246651	CI	2	30	CCT	CTT	P	L
4575	T	C			0.0111534									CI	3	60	TTT	TTC	F	F
4680	A	G		0.0327236										CI	3	95	CCA	CCG	P	P
4647	T	C					0.0879259							CI	3	84	GGT	GGC	G	G
4752	G	A			0.010366									CI	3	119	AAG	AAA	K	K
4767	A	G									0.0261051			CI	3	124	GAA	GAG	E	E
4884	G	A					0.100571							CI	3	163	GAG	GAA	E	E
5043	T	C									0.116165			CI	3	216	TTT	TTC	F	F
5046	C	T											0.0167165	CI	3	217	CCC	CCT	P	P
5076	C	T								0.025021				CI	3	227	AGC	AGT	S	S
5180	G	A				0.0836257		0.549618					0.471427	CI	2	262	AGT	AAT	S	N
5204	A	G			0.0617238									CI	2	270	AAG	AGG	K	R
5346	A	G								0.0377537				CI	3	317	GTA	GTG	V	V
5373	A	G					0.0123359							CI	3	326	GTA	GTG	V	V
5378	T	C							0.458289					CI	2	328	GTT	GCT	V	A
5405	A	G			0.482566							0.0254531	0.21818	CI	2	337	CAG	CGG	Q	R
5409	C	T					0.0253816							CI	3	338	TAC	TAT	Y	Y
5481	A	G				0.0594839								CI	3	362	GTA	GTG	V	V
5601	C	A							0.0207836					CI	3	402	ACC	ACA	T	T
5754	G	A					0.0318138							CI	3	453	GAG	GAA	E	E
5783	A	G					0.135269							CI	2	463	AAT	AGT	N	S
5893	T	G						0.0238862						CI	1	500	TTG	GTG	L	V
5926	C	T		0.491668				0.064821						CI	1	511	CAT	TAT	H	Y
5940	G	A		0.0293281										CI	3	515	TCG	TCA	S	S
5979	T	C							0.013456					CI	3	528	GTT	GTC	V	V
5991	G	A		0.0151807										CI	3	532	CTG	CTA	L	L
6069	T	C							0.023514					CI	3	558	AGT	AGC	S	S
6096	A	G							0.0243297					CI	3	567	GCA	GCG	A	A
6200	A	G								0.0196944				CI	2	602	AAA	AGA	K	R
6201	A	G						0.0192033						CI	3	602	AAA	AAG	K	K
6268	A	T					0.0149163							CI	1	625	AAT	TAT	N	Y
6278	A	G				0.0307617			0.0143885					CI	2	628	GAA	GGA	E	G
6286	T	C									0.0121325		0.0312986	CI	1	631	TAT	CAT	Y	H
6312	T	C							0.0252113					6K2	3	6	GCT	GCC	A	A
6315	G	A								0.0312468				6K2	3	7	AAG	AAA	K	K
6336	C	T			0.0417676									6K2	3	14	CAC	CAT	H	H
6423	G	A		0.0408891										6K2	3	43	AAG	AAA	K	K
6426	C	T			0.0105091									6K2	3	44	GAC	GAT	D	D
6438	A	G		0.0237418										6K2	3	48	GAA	GAG	E	E
6523	G	A							0.0278088					VPg	1	24	GCA	ACA	A	T
6534	A	C				0.0140701								VPg	3	27	CCA	CCC	P	P
6547	C	T											0.0141501	VPg	1	32	CAT	TAT	H	Y
6747	T	C		0.110192										VPg	3	98	TTT	TTC	F	F
6760	A	G						0.0209709			0.131789			VPg	1	103	ACA	GCA	T	A
6772	A	G			0.0353929				0.0135987					VPg	1	107	ATT	GTT	I	V
6774	T	C				0.0127813								VPg	3	107	ATT	ATC	I	I
6775	G	A			0.041874									VPg	1	108	GAC	AAC	D	N
6776	A	G							0.0229449					VPg	2	108	GAC	GGC	D	G
6788	A	G											0.0100646	VPg	2	112	GAG	GGG	E	G
6797	G	A			0.104332									VPg	2	115	AGT	AAT	S	N
6803	G	A								0.02414				VPg	2	117	AGC	AAC	S	N
6805	A	G								0.03708				VPg	1	118	ACC	GCC	T	A
6829	T	C							0.0161333					VPg	1	126	TTG	CTG	L	L
6858	T	G										0.0361143		VPg	3	135	CTT	CTG	L	L
6905	C	T					0.0360437					0.0758698		VPg	2	151	TCA	TTA	S	L
6924	T	C								0.012931				VPg	3	157	TTT	TTC	F	F
7092	T	C	0.399213	0.62752	0.575405	0.364141	0.331945	0.195469	0.323991	0.544149	0.180307	0.0905216	0.755416	NIa-Pro	3	25	TCT	TCC	S	S
7116	T	C		0.135413										NIa-Pro	3	33	TAT	TAC	Y	Y
7125	A	G									0.0138867			NIa-Pro	3	36	GGA	GGG	G	G
7143	T	C										0.0132719		NIa-Pro	3	42	ATT	ATC	I	I
7180	C	T				0.0148257								NIa-Pro	1	55	CTG	TTG	L	L
7275	C	T								0.0106383				NIa-Pro	3	86	CGC	CGT	R	R
7305	A	G				0.0379057								NIa-Pro	3	96	CAA	CAG	Q	Q
7398	C	T							0.113372					NIa-Pro	3	127	GAC	GAT	D	D
7479	A	C	0.395233	0.19696	0.312719	0.131924	0.138641	0.72607	0.605739	0.180736	0.790162	0.787462	0.18539	NIa-Pro	3	154	CCA	CCC	P	P
7502	T	C								0.0366367				NIa-Pro	2	162	TTC	TCC	F	S
7530	T	C											0.0389736	NIa-Pro	3	171	AAT	AAC	N	N
7567	A	G				0.0123365	0.0124241	0.0235071	0.0531859					NIa-Pro	1	184	AAA	GAA	K	E
7684	G	A		0.148184										NIa-Pro	1	223	GAG	AAG	E	K
7710	G	A						0.0141457						NIa-Pro	3	231	GCG	GCA	A	A
7815	G	A											0.0110636	NIb	3	24	CAG	CAA	Q	Q
7859	A	G							0.023615					NIb	2	39	GAG	GGG	E	G
7875	G	A					0.0116618							NIb	3	44	TTG	TTA	L	L
7890	A	G		0.104399										NIb	3	49	GAA	GAG	E	E
8036	T	C			0.0101535									NIb	2	98	ATC	ACC	I	T
8037	C	T							0.0717341					NIb	3	98	ATC	ATT	I	I
8053	T	C								0.0405424				NIb	1	104	TTA	CTA	L	L
8064	A	G						0.0618703						NIb	3	107	CCA	CCG	P	P
8073	C	T											0.0211478	NIb	3	110	AAC	AAT	N	N
8090	A	G				0.0120654								NIb	2	116	GAG	GGG	E	G
8094	A	G		0.113483										NIb	3	117	GAA	GAG	E	E
8125	A	T								0.0159499				NIb	1	128	ATG	TTG	M	L
8253	A	C	0.417724	0.208447	0.320373	0.135721	0.142198	0.732343	0.637646	0.182285	0.800765	0.795706	0.184995	NIb	3	170	TCA	TCC	S	S
8405	C	G	0.0175586			0.0162371			0.0100444	0.014254	0.0106434		0.0146147	NIb	2	221	ACA	AGA	T	R
8433	G	A		0.0913127										NIb	3	230	GGG	GGA	G	G
8499	C	T					0.0332226							NIb	3	252	TTC	TTT	F	F
8514	T	C										0.46109		NIb	3	257	ACT	ACC	T	T
8535	A	G			0.476829									NIb	3	264	GTA	GTG	V	V
8625	C	T								0.0300946				NIb	3	294	ATC	ATT	I	I
8664	C	A		0.0111394										NIb	3	307	GGC	GGA	G	G
8712	C	T			0.0442539									NIb	3	323	GTC	GTT	V	V
8819	C	T				0.0554828								NIb	2	359	GCT	GTT	A	V
8847	T	C			0.0140069									NIb	3	368	TCT	TCC	S	S
8886	C	A				0.0118974								NIb	3	381	ACC	ACA	T	T
8909	G	T	0.109167											NIb	2	389	TGG	TTG	W	L
8928	T	C						0.019469						NIb	3	395	GCT	GCC	A	A
9117	G	A										0.321244		NIb	3	458	GCG	GCA	A	A
9156	T	C							0.0561421					NIb	3	471	TAT	TAC	Y	Y
9248	A	G		0.0833561					0.0105899					NIb	2	502	GAT	GGT	D	G
9249	T	C			0.0108395		0.230604							NIb	3	502	GAT	GAC	D	D
9272	A	T								0.110714				NIb	2	510	TAT	TTT	Y	F
9274	T	C					0.0359539							NIb	1	511	TTT	CTT	F	L
9282	T	C							0.0784735					CP	3	1	AGT	AGC	S	S
9284	G	A		0.488756										CP	2	2	GGC	GAC	G	D
9285	C	T		0.026385										CP	3	2	GGC	GGT	G	G
9435	A	G								0.0354958				CP	3	52	CAA	CAG	Q	Q
9438	T	C								0.0340545				CP	3	53	TAT	TAC	Y	Y
9473	A	G						0.0553491						CP	2	65	AAT	AGT	N	S
9474	T	C		0.060541										CP	3	65	AAT	AAC	N	N
9540	T	C							0.0281096					CP	3	87	TTT	TTC	F	F
9569	C	T							0.0178934					CP	2	97	GCC	GTC	A	V
9594	G	A							0.0137279					CP	3	105	ATG	ATA	M	I
9633	A	G				0.0160845								CP	3	118	GAA	GAG	E	E
9723	C	T						0.160772						CP	3	148	AAC	AAT	N	N
9735	A	G			0.0192343									CP	3	152	ACA	ACG	T	T
9837	C	T										0.0100595		CP	3	186	AAC	AAT	N	N
9879	T	C										0.123959		CP	3	200	TAT	TAC	Y	Y
10165	A	G						0.052098						3'UTR	NA	NA	NA	NA	NA	NA
10167	C	A										0.0148435		3'UTR	NA	NA	NA	NA	NA	NA
10191	T	C										0.0612618		3'UTR	NA	NA	NA	NA	NA	NA
10199	T	C		0.0398601										3'UTR	NA	NA	NA	NA	NA	NA

## Sheet: Table_S3
Table S3. Mutations detected in the Nicotiana tabacum lineages as compared to the ancestral lineage
POS: 1-based position on ancestral sequence, REF: reference sequence at POS involved in the variant, ALT: alternative sequence at POS, FREQ: frequency of the alternative sequence, LOC: gene location in genome, REF_AA: reference amino acid at POS involved in the variant, ALT_AA: alternative amino acid at POS.
POS	REF	ALT	ancestral FREQ	9WP3L1 FREQ	9WP3L2 FREQ	9WP3L3 FREQ	9WP3L4 FREQ	9WP3L5 FREQ	9WP3L6 FREQ	9WP3L7 FREQ	9WP3L8 FREQ	9WP3L9 FREQ	9WP3L10 FREQ	LOC	POS_codon	POS_AA	REF_codon	ALT_codon	REF_AA	ALT_AA
115	G	A								0.02741				5'UTR	NA	NA	NA	NA	NA	NA
127	C	T			0.0180435									5'UTR	NA	NA	NA	NA	NA	NA
138	G	A											0.0119191	5'UTR	NA	NA	NA	NA	NA	NA
215	G	A		0.0171857										P1	2	24	TGC	TAC	C	Y
231	T	C							0.12816					P1	3	29	CAT	CAC	H	H
234	G	A		0.0799337										P1	3	30	ATG	ATA	M	I
287	T	C				0.084398								P1	2	48	ATC	ACC	I	T
304	A	G			0.0338246									P1	1	54	ATC	GTC	I	V
366	C	T										0.0136642		P1	3	74	GTC	GTT	V	V
367	G	A			0.0108912									P1	1	75	GAT	AAT	D	N
368	A	G					0.018862							P1	2	75	GAT	GGT	D	G
369	T	C				0.0206832								P1	3	75	GAT	GAC	D	D
409	C	T											0.0407373	P1	1	89	CTC	TTC	L	F
411	C	T					0.0226343						0.0909919	P1	3	89	CTC	CTT	L	L
412	A	G				0.0139452								P1	1	90	ACC	GCC	T	A
414	C	T										0.0366148		P1	3	90	ACC	ACT	T	T
423	G	A								0.975539				P1	3	93	AAG	AAA	K	K
444	T	C			0.014162									P1	3	100	AAT	AAC	N	N
474	C	T						0.0542798						P1	3	110	GCC	GCT	A	A
545	C	T											0.0494155	P1	2	134	ACC	ATC	T	I
548	C	T								0.0236891				P1	2	135	ACA	ATA	T	I
644	C	T					0.0228092							P1	2	167	ACT	ATT	T	I
684	G	A			0.0850975									P1	3	180	GTG	GTA	V	V
687	C	T					0.0122103							P1	3	181	CGC	CGT	R	R
697	A	T						0.0260673						P1	1	185	ATG	TTG	M	L
702	G	A						0.0665455						P1	3	186	CAG	CAA	Q	Q
724	A	G					0.0977768							P1	1	194	AGC	GGC	S	G
753	G	A			0.0150645									P1	3	203	GAG	GAA	E	E
759	G	A			0.0100997		0.0272149							P1	3	205	TCG	TCA	S	S
791	A	G										0.0397427		P1	2	216	TAT	TGT	Y	C
795	C	T						0.0840556		0.134657				P1	3	217	GGC	GGT	G	G
846	T	C										0.0103729		P1	3	234	CTT	CTC	L	L
860	A	G				0.0101591								P1	2	239	AAA	AGA	K	R
893	A	G					0.0174854							P1	2	250	AAG	AGG	K	R
968	T	C				0.125136								P1	2	275	ATG	ACG	M	T
1002	G	A								0.297906				P1	3	286	TTG	TTA	L	L
1069	G	T							0.999795					eGFP	1	5	GTG	TTG	V	L
1078	G	T				0.0256937	0.13194				0.0565797	0.0169607		eGFP	1	8	GGC	TGC	G	C
1080	C	A				0.0282667	0.140651				0.0602462	0.0202703		eGFP	3	8	GGC	GGA	G	G
1085	A	T				0.468153	0.148845				0.0622901	0.561798		eGFP	2	10	GAG	GTG	E	V
1092	C	T			0.0551435									eGFP	3	12	TTC	TTT	F	F
1105	C	A									0.995556			eGFP	1	17	CCC	ACC	P	T
1556	T	G	0.0135243											eGFP	2	167	GTG	GGG	V	G
1681	T	G										0.506944		eGFP	1	209	TCC	GCC	S	A
1717	C	T			0.0213669									eGFP	1	221	CAC	TAC	H	Y
1791	C	T			0.0169409									eGFP	3	245	GAC	GAT	D	D
1922	T	G				0.0136817	0.0258835							HC-Pro	2	35	GTT	GGT	V	G
1927	C	A				0.0985122	0.129234		0.0414809					HC-Pro	1	37	CGG	AGG	R	R
1933	G	T										0.0103572		HC-Pro	1	39	GGT	TGT	G	C
1953	G	A								0.75				HC-Pro	3	45	CTG	CTA	L	L
1982	T	C									0.855835			HC-Pro	2	55	ATC	ACC	I	T
1993	C	T							0.013126					HC-Pro	1	59	CGT	TGT	R	C
2004	T	C						0.052195						HC-Pro	3	62	GTT	GTC	V	V
2013	T	C		0.0133333										HC-Pro	3	65	CCT	CCC	P	P
2040	C	T									0.0110571			HC-Pro	3	74	GAC	GAT	D	D
2059	A	G											0.0262552	HC-Pro	1	81	AAG	GAG	K	E
2076	G	A									0.0107076			HC-Pro	3	86	CTG	CTA	L	L
2129	T	C							0.088764					HC-Pro	2	104	TTG	TCG	L	S
2132	A	G						0.607999						HC-Pro	2	105	CAA	CGA	Q	R
2133	A	G					0.0987315							HC-Pro	3	105	CAA	CAG	Q	Q
2147	T	C		0.0179046										HC-Pro	2	110	GTA	GCA	V	A
2169	C	T				0.0195378								HC-Pro	3	117	TGC	TGT	C	C
2187	C	T										0.0207179		HC-Pro	3	123	CTC	CTT	L	L
2230	G	A						0.999091						HC-Pro	1	138	GTC	ATC	V	I
2266	G	A											0.0174764	HC-Pro	1	150	GGG	AGG	G	R
2272	G	A							0.99924					HC-Pro	1	152	GAT	AAT	D	N
2311	A	C				0.0205468								HC-Pro	1	165	AGG	CGG	R	R
2406	C	T					0.0375277							HC-Pro	3	196	CTC	CTT	L	L
2430	G	A									0.0144607			HC-Pro	3	204	CAG	CAA	Q	Q
2442	T	C					0.0255222							HC-Pro	3	208	TTT	TTC	F	F
2499	G	A							0.102599					HC-Pro	3	227	GAG	GAA	E	E
2731	T	C		0.0583741										HC-Pro	1	305	TAT	CAT	Y	H
2800	G	A											0.0186946	HC-Pro	1	328	GAC	AAC	D	N
2880	A	G				0.0111786								HC-Pro	3	354	CTA	CTG	L	L
2928	G	A	0.0318579							0.998915				HC-Pro	3	370	AGG	AGA	R	R
2946	G	A					0.0179771				0.883093			HC-Pro	3	376	AAG	AAA	K	K
2952	A	G											0.0813588	HC-Pro	3	378	GGA	GGG	G	G
2967	G	A					0.014567							HC-Pro	3	383	ATG	ATA	M	I
2985	A	T		0.0118585										HC-Pro	3	389	GCA	GCT	A	A
3019	C	T			0.0116429									HC-Pro	1	401	CTG	TTG	L	L
3027	T	C		0.0210008										HC-Pro	3	403	GCT	GCC	A	A
3036	C	T						0.0105787						HC-Pro	3	406	CCC	CCT	P	P
3048	T	C					0.0555646							HC-Pro	3	410	GTT	GTC	V	V
3105	A	G						0.0167687						HC-Pro	3	429	GGA	GGG	G	G
3162	T	C									0.990047			HC-Pro	3	448	GGT	GGC	G	G
3165	G	A											0.776769	HC-Pro	3	449	TTG	TTA	L	L
3211	A	T						0.0276077						P3	1	6	ATG	TTG	M	L
3213	G	A		0.151604										P3	3	6	ATG	ATA	M	I
3223	G	A					0.0552099							P3	1	10	GGT	AGT	G	S
3423	G	A							0.0286774					P3	3	76	TTG	TTA	L	L
3678	G	A								0.0174431				P3	3	161	TTG	TTA	L	L
3701	C	A			0.175344									P3	2	169	ACT	AAT	T	N
3776	A	G						0.0515541						P3	2	194	AAA	AGA	K	R
3789	T	A								0.0194629				P3	3	198	GAT	GAA	D	E
3803	T	C							0.0189831				0.0101702	P3	2	203	ATA	ACA	I	T
3827	T	C										0.218469		P3	2	211	TTC	TCC	F	S
3872	T	C							0.0157815					P3	2	226	GTA	GCA	V	A
3882	T	C											0.0176325	P3	3	229	GGT	GGC	G	G
3937	A	G											0.0229349	P3	1	248	ATC	GTC	I	V
4032	A	T						0.05425						P3	3	279	ATA	ATT	I	I
4110	C	T									0.996595			P3	3	305	TTC	TTT	F	F
4119	T	A					0.0257527							P3	3	308	TCT	TCA	S	S
4266	A	G									0.881896			6K1	3	10	GAA	GAG	E	E
4356	A	G										0.2293		6K1	3	40	GGA	GGG	G	G
4380	G	A									0.999106			6K1	3	48	GAG	GAA	E	E
4411	G	A			0.0156274									CI	1	6	GTT	ATT	V	I
4497	T	C		0.0267466										CI	3	34	TTT	TTC	F	F
4528	G	A		0.0109598										CI	1	45	GGC	AGC	G	S
4578	C	T									0.0119974			CI	3	61	ACC	ACT	T	T
4602	C	T					0.0215039							CI	3	69	GCC	GCT	A	A
4617	C	T							0.03283					CI	3	74	CAC	CAT	H	H
4625	C	T						0.0119962						CI	2	77	GCA	GTA	A	V
4710	A	G				0.0151179								CI	3	105	TTA	TTG	L	L
4855	T	C			0.0537124					0.0108328				CI	1	154	TTA	CTA	L	L
4989	C	T		0.0663758										CI	3	198	GTC	GTT	V	V
5059	A	G			0.0739912									CI	1	222	ATA	GTA	I	V
5071	C	G						0.208397						CI	1	226	CTT	GTT	L	V
5229	T	C								0.642421				CI	3	278	GAT	GAC	D	D
5319	G	A			0.0181068									CI	3	308	GAG	GAA	E	E
5328	A	G										0.0345411		CI	3	311	GTA	GTG	V	V
5367	G	A									0.0127002			CI	3	324	AAG	AAA	K	K
5517	T	C								0.0939694				CI	3	374	GTT	GTC	V	V
5583	A	G			0.0226921									CI	3	396	ACA	ACG	T	T
5680	T	C							0.029936					CI	1	429	TTT	CTT	F	L
5775	G	A					0.0407268							CI	3	460	GCG	GCA	A	A
5871	G	A								0.0114574				CI	3	492	GTG	GTA	V	V
6226	C	T		0.0141204										CI	1	611	CTA	TTA	L	L
6234	G	A			0.0550985									CI	3	613	AAG	AAA	K	K
6286	T	C		0.139957	0.0302467		0.0243818					0.0188289		CI	1	631	TAT	CAT	Y	H
6363	C	T					0.0147574							6K2	3	23	GAC	GAT	D	D
6456	G	A											0.0180067	VPg	3	1	GGG	GGA	G	G
6459	G	A							0.0468062					VPg	3	2	AAG	AAA	K	K
6506	G	A							0.438059					VPg	2	18	AGA	AAA	R	K
6642	G	A							0.0920059					VPg	3	63	GGG	GGA	G	G
6855	T	A					0.0212035							VPg	3	134	GTT	GTA	V	V
6864	T	C											0.0199262	VPg	3	137	GTT	GTC	V	V
6879	C	T		0.0118224										VPg	3	142	CAC	CAT	H	H
6937	A	G				0.906378								VPg	1	162	AAT	GAT	N	D
7005	C	T										0.0573023		VPg	3	184	GAC	GAT	D	D
7092	T	C	0.399213							0.998689		0.176372		NIa-Pro	3	25	TCT	TCC	S	S
7101	C	T		0.0300954										NIa-Pro	3	28	CAC	CAT	H	H
7128	T	C				0.693056								NIa-Pro	3	37	TTT	TTC	F	F
7386	C	T								0.011457				NIa-Pro	3	123	AGC	AGT	S	S
7473	C	A					0.023049							NIa-Pro	3	152	GGC	GGA	G	G
7479	A	C	0.395233	0.960571	0.998091	0.964415	0.988122	0.998502	0.997898			0.799942		NIa-Pro	3	154	CCA	CCC	P	P
7494	A	G										0.0165523		NIa-Pro	3	159	AGA	AGG	R	R
7497	T	C							0.0438094					NIa-Pro	3	160	GAT	GAC	D	D
7536	C	T			0.0160792									NIa-Pro	3	173	ACC	ACT	T	T
7542	A	G					0.0439161							NIa-Pro	3	175	ACA	ACG	T	T
7567	A	G		0.0153245	0.15076	0.349972	0.134554	0.0743977	0.227438	0.0910063	0.870569	0.0527706	0.20961	NIa-Pro	1	184	AAA	GAA	K	E
7572	C	A								0.0842561				NIa-Pro	3	185	AAC	AAA	N	K
7632	T	C					0.0806327							NIa-Pro	3	205	AAT	AAC	N	N
7635	T	C											0.0356441	NIa-Pro	3	206	GCT	GCC	A	A
7659	T	C			0.0142895									NIa-Pro	3	214	CAT	CAC	H	H
7710	G	A		0.0239174										NIa-Pro	3	231	GCG	GCA	A	A
7851	C	T			0.0322104									NIb	3	36	CCC	CCT	P	P
7873	T	C							0.0181527					NIb	1	44	TTG	CTG	L	L
7917	A	G			0.0303659									NIb	3	58	GCA	GCG	A	A
7932	A	C								0.0544241				NIb	3	63	CGA	CGC	R	R
8023	A	G										0.211078		NIb	1	94	ATA	GTA	I	V
8024	T	C			0.0167884									NIb	2	94	ATA	ACA	I	T
8064	A	T						0.998903						NIb	3	107	CCA	CCT	P	P
8235	G	T			0.0104634									NIb	3	164	CTG	CTT	L	L
8253	A	C	0.417724	0.959843	0.998563	0.96517	0.987809	0.998355	0.997399			0.805195		NIb	3	170	TCA	TCC	S	S
8256	G	A						0.035235						NIb	3	171	TTG	TTA	L	L
8405	C	G	0.0175586											NIb	2	221	ACA	AGA	T	R
8550	T	C											0.0172746	NIb	3	269	CTT	CTC	L	L
8691	G	A											0.0757291	NIb	3	316	GTG	GTA	V	V
8751	C	T											0.0167752	NIb	3	336	ATC	ATT	I	I
8832	T	C				0.0635424								NIb	3	363	AGT	AGC	S	S
8898	G	A			0.0143497									NIb	3	385	AAG	AAA	K	K
8909	G	T	0.109167											NIb	2	389	TGG	TTG	W	L
9108	G	A			0.0122843									NIb	3	455	TTG	TTA	L	L
9117	G	A			0.024671		0.021626							NIb	3	458	GCG	GCA	A	A
9141	A	G										0.0333654		NIb	3	466	GAA	GAG	E	E
9179	T	A					0.0498208							NIb	2	479	TTT	TAT	F	Y
9219	A	G					0.0141326							NIb	3	492	GAA	GAG	E	E
9249	T	C					0.0403158							NIb	3	502	GAT	GAC	D	D
9286	A	G								0.0559009				CP	1	3	ACT	GCT	T	A
9390	A	T						0.190404						CP	3	37	GGA	GGT	G	G
9408	A	G							0.203456					CP	3	43	CGA	CGG	R	R
9508	T	G										0.010337		CP	1	77	TTG	GTG	L	V
9684	G	A		0.0126485										CP	3	135	GAG	GAA	E	E
10160	A	G							0.0177818					3'UTR	NA	NA	NA	NA	NA	NA
10210	A	G						0.0111875						3'UTR	NA	NA	NA	NA	NA	NA
10253	G	A		0.0386977	0.0374562	0.0360399	0.0395572	0.0319747	0.0367261	0.0370888	0.0366446	0.0249475	0.0303582	3'UTR	NA	NA	NA	NA	NA	NA
